# Supplementary material for: Machine learning based estimation of dynamic balance and gait adaptability in persons with neurological diseases using inertial sensors
Source: Sci Rep. 2023 May 27;13:8640. doi: 10.1038/s41598-023-35744-x (PMC10224964; doi:10.1038/s41598-023-35744-x)
Supplement: Supplementary file 2 — Supplementary Information 2. [file 41598_2023_35744_MOESM2_ESM.xlsx]

## Sheet: Data
Record ID	Pathology	Disease Dur (yrs)	mDGI	Age	Sex	Assistive device in 6MWT	6MWTscore	Tstride	Tswing	Tdoublesupport	Tsinglesupport	Tstep	StepReg_ap	StrideReg_ap	StepReg_ml	StrideReg_ml	StepReg_vt	StrideReg_vt	CVtstride	CVtstep	iHRap	iHRml	iHRvt	sLyap100_ap	sLyap100_ml	sLyap100_vt	RMSaccAP	RMSaccML	RMSaccVT	logNJerk_AP	logNJerk_ML	logNJerk_VT
P1	0	12	6	42	0	2	117	2.05353	31.4997	38.4776	30.0227	1.1852	0.627233	0.604233	-0.0647333	0.318517	0.415083	0.33415	11.3703	16.3671	80.8611	45.6088	76.5162	0.732483	0.25665	0.62315	0.7747	0.498283	0.75355	3.18298	3.77562	3.7229
P2	0	24	6	48	1	2	120	2.0471	35.719	29.6584	34.6226	1.03	0.10815	0.206617	-0.1128	0.0588167	0.0542333	0.0902167	3.22059	6.4077	57.3969	53.9883	53.5726	0.30835	0.237833	0.240317	1.07813	1.52568	1.3973	4.17687	4.01013	4.45637
P3	1	0	10	59	1	0	127	1.32896	44.5668	31.2141	24.2191	1.61565	0.125817	0.148083	-0.161	0.122333	0.08145	0.0744833	43.5607	56.6922	46.8257	53.6028	44.9589	0.54755	0.412217	0.364967	1.07055	1.6729	1.47852	3.26097	3.35758	3.63815
P4	1	4	13	75	1	2	120	1.75868	38.6771	31.5602	29.7628	1.19924	0.406683	0.418483	-0.2304	0.206517	0.0447	0.12655	24.537	47.9041	34.7588	58.8609	48.1532	0.60525	0.302917	0.3904	0.892217	0.89175	1.21072	3.54817	3.84677	4.34948
P5	2	10	16	82	1	0	210	0.856292	46.0156	8.62469	45.3597	2.36047	0.290067	0.578283	-0.517717	0.56565	0.492483	0.621517	5.96117	7.69134	72.9173	70.8656	73.9005	0.741933	0.8427	1.14598	0.680583	1.33047	1.81928	3.3955	3.44583	3.2309
P6	2	18	16	71	1	1	90	1.3345	45.3079	40.6628	14.0293	1.31376	0.230817	0.203083	-0.1466	0.166417	0.18015	0.224	58.0739	48.7654	54.9713	53.2341	52.7637	0.34575	0.2796	0.334217	1.15293	1.37948	1.59732	3.51818	3.61943	3.61255
P7	1	0	19	60	0	1	126	1.72798	35.2005	29.503	35.2965	1.16202	0.665133	0.717433	-0.178	0.2975	0.148383	0.352817	6.54978	11.4038	45.0972	43.1142	58.0749	0.6435	0.462917	0.42935	0.826033	0.626633	0.627533	3.16832	3.74708	3.78812
P8	1	4	21	78	1	1	114	1.91712	36.2448	28.5984	35.1568	1.05732	0.563383	0.569683	-0.265917	0.34105	0.0652167	0.19455	9.9884	20.7043	26.5092	56.8468	50.9052	0.6541	0.2601	0.3343	1.06258	0.850083	0.7875	3.42948	4.05072	4.09585
P9	1	1	22	43	1	1	121	2.45542	42.4585	16.6787	40.8629	1.29862	0.2277	0.538433	-0.455167	0.525883	0.0867833	0.235917	7.39438	14.2309	55.2941	59.2583	54.3315	0.51015	0.327267	0.303817	0.699883	0.882683	0.842083	3.86132	3.94118	4.46987
P10	1	0	23	53	1	2	240	1.36902	42.9497	14.0768	42.9735	1.48304	0.378617	0.784167	-0.199333	0.5913	0.3486	0.661767	4.16843	7.64317	61.4395	38.3388	65.9228	0.52335	0.763533	0.774367	1.33163	2.00033	2.33882	3.28327	4.097	3.83102
P11	0	14	24	52	0	2	168	1.67064	34.7608	30.5092	34.73	1.22337	0.47715	0.592333	-0.19595	0.2457	0.2791	0.377067	10.0092	14.5075	66.3372	42.3234	66.4472	0.530117	0.428017	0.5417	1.30568	1.29832	1.3045	3.42645	3.95402	3.7709
P12	0	40	25	70	0	1	200	1.65377	40.1261	19.9077	39.9662	0.82655	0.385883	0.649083	-0.243533	0.319283	0.246983	0.405783	6.83967	10.5247	62.8685	42.1605	62.4176	0.755683	0.508	0.647833	1.21857	1.11613	1.34958	3.1855	3.8732	3.63403
P13	0	30	25	56	0	2	181	1.66677	38.1811	24.7155	37.1035	0.912992	0.469433	0.510383	-0.563933	0.54555	0.499283	0.540767	5.34073	11.6627	66.8683	58.4453	71.8759	0.54825	0.331067	0.4251	0.856233	0.681817	0.861067	3.08895	3.19058	3.4505
P14	2	16	26	83	1	2	277	0.88625	46.0427	9.1173	44.84	2.27884	0.697067	0.738967	-0.747817	0.767283	0.772267	0.84475	4.87063	7.10637	77.883	85.242	82.2885	0.454333	0.68735	0.6258	0.73495	1.2488	1.70895	3.23215	3.17265	2.81792
P15	0	34	27	65	0	2	129	1.07499	34.1799	31.6474	34.1727	1.86752	0.62115	0.7202	-0.532975	0.694025	0.726775	0.7821	3.50258	4.59101	76.5042	71.7591	77.4702	0.43345	0.7609	0.70935	0.79535	1.26828	1.19125	3.12913	3.31945	3.19433
P16	0	15	29	54	1	1	290	1.28527	50.2779	4.17102	45.551	0.643025	0.101517	0.6091	-0.0520333	0.330717	0.2992	0.583133	3.69891	5.2914	56.9254	48.5392	71.1641	0.663233	0.697367	0.748567	1.6594	2.6248	2.41225	3.60308	4.05278	3.64518
P17	1	4	29	84	1	2	194	1.57789	38.3617	23.4047	38.2336	0.788842	0.660033	0.7003	-0.169517	0.316767	0.535767	0.498633	7.24589	11.3346	76.3501	48.4738	72.5902	0.68185	0.346333	0.437067	0.778917	0.599683	0.815283	3.04035	3.6649	3.67857
P18	0	23	30	69	0	2	244	1.24576	43.8668	12.4914	43.6418	1.61388	0.49435	0.54975	-0.571517	0.43455	0.565483	0.5147	4.77563	5.92918	67.9597	84.0128	81.6889	0.456683	0.556917	0.586283	0.9683	1.64748	2.05548	3.60895	3.41075	3.64967
P19	0	36	31	70	1	2	221	1.98953	47.5864	15.4002	37.0134	0.987443	0.4387	0.51155	-0.174783	0.289733	0.360117	0.489483	46.63	12.314	63.7012	53.8635	67.261	0.573267	0.346517	0.56435	1.256	1.18632	1.81625	3.47037	3.96318	3.73467
P20	0	15	33	70	0	1	233	1.13923	42.1244	15.5873	42.2883	1.69364	0.349533	0.770117	-0.387183	0.551617	0.551117	0.63245	4.31759	6.92513	63.8744	58.0864	79.4294	0.52495	0.42485	0.644117	0.741217	0.76835	1.20117	3.01218	3.284	3.30773
P21	0	22	33	41	1	2	268	1.39685	41.9268	16.1439	41.9294	0.69905	0.4304	0.5945	-0.289217	0.400933	0.4128	0.539083	3.40833	4.73067	64.9993	64.3572	63.9926	0.374917	0.353883	0.40905	0.885983	1.24257	1.62163	3.50733	3.80155	3.78415
P22	0	9	33	54	0	2	330	1.07597	45.4712	9.06314	45.4656	1.86313	0.6785	0.66404	-0.13906	0.45458	0.77704	0.75882	3.24444	4.68702	75.8303	51.3912	89.4739	0.45844	0.35566	0.61896	1.35122	1.22368	2.2923	3.4826	3.54592	3.19014
P23	0	49	34	70	1	2	273	1.17407	39.5772	20.8382	39.5846	0.586917	0.0757333	0.501683	-0.32735	0.499017	0.527383	0.593483	4.75161	7.93627	42.0407	62.9858	74.8545	0.25065	0.417133	0.338067	1.50565	1.35042	1.4994	3.69255	3.61642	3.44063
P24	0	25	34	54	0	2	350	1.14075	44.4104	11.3517	44.2378	0.570783	0.417167	0.743333	-0.311417	0.53165	0.431933	0.678367	3.15108	5.48748	61.8875	67.0476	71.5876	0.298933	0.352933	0.354433	1.59813	2.10697	2.51397	3.40945	3.65245	3.42845
P25	0	10	35	41	0	0	291	1.24147	41.742	16.5346	41.7234	1.61853	0.4161	0.6663	-0.16855	0.4915	0.403683	0.501517	3.6403	4.97673	62.7572	42.4772	69.9917	0.632	0.667517	0.716033	1.81262	2.51613	2.30122	3.51478	3.74717	3.62623
P26	0	12	35	40	0	2	283	1.20557	44.3286	14.3937	41.2777	2.26607	0.463633	0.4855	-0.1474	0.23935	0.185433	0.37545	21.4174	35.426	62.832	52.4922	54.7504	0.74315	0.520583	0.65445	1.55482	1.62552	2.63613	3.2013	3.65113	3.46885
P27	0	34	35	68	1	2	346	1.14483	48.9552	5.5904	45.4544	0.572933	0.338317	0.517417	-0.153583	0.2315	0.288383	0.610817	6.83582	7.67373	62.6835	46.4985	67.1792	0.5562	0.37075	0.845833	2.06072	2.36018	3.19633	3.49162	3.99868	3.36863
P28	0	15	36	64	1	0	225	1.4323	43.6827	12.5996	43.7177	1.42286	0.35562	0.46494	-0.20416	0.27894	0.21092	0.3581	5.75241	8.6052	64.9505	52.6765	60.9459	0.55078	0.48964	0.44016	0.86608	1.63702	1.2464	3.6112	4.19622	3.9197
P29	0	20	36	40	1	0	268	1.25822	39.2414	21.5727	39.1859	1.59411	0.6845	0.811133	-0.382733	0.642617	0.586417	0.616183	3.33713	5.18103	69.8635	58.934	76.6222	0.548383	0.3891	0.63465	1.26993	1.11408	1.53607	3.18383	3.5759	3.61097
P30	0	26	37	48	1	0	245	1.20522	42.3816	15.2373	42.3811	1.66252	0.507167	0.682183	-0.51155	0.496467	0.52535	0.45995	3.15185	3.8804	76.6602	74.8066	79.5749	0.5711	0.491983	0.642217	1.32002	1.58565	1.62913	3.22523	3.74943	3.79748
P31	1	14	37	63	0	0	300	1.22591	45.6882	10.5649	43.7469	1.73154	0.83595	0.83595	-0.363583	0.5584	0.268717	0.626833	3.65686	5.40293	31.5412	45.9003	59.9207	0.704233	0.639267	0.541367	1.80828	2.16103	1.83877	3.00398	3.61647	3.45702
P32	0	12	37	50	1	1	271	1.27304	36.9265	26.1835	36.89	1.58444	0.189933	0.429533	-0.11515	0.312283	0.165683	0.381617	4.85992	7.52697	55.4134	50.0861	46.6965	0.389383	0.409783	0.529067	1.84812	1.63647	2.22413	3.68768	3.70747	3.78132
P33	0	3	37	53	1	1	414	1.25627	47.9507	5.2501	46.7992	0.627892	0.162867	0.60395	-0.173667	0.4261	0.1713	0.658733	3.74036	4.6792	50.8911	41.6516	51.0592	0.399167	0.4056	0.757883	1.03017	1.3128	2.39037	3.35848	3.60368	3.20982
P34	0	31	38	60	0	1	220	1.54996	40.8019	18.9052	40.2929	0.775325	0.05935	0.871567	-0.0658167	0.392133	0.319767	0.621533	5.24084	10.6203	48.0134	47.2618	65.1376	0.66335	0.317683	0.64065	1.38527	0.758867	1.26957	2.94497	3.88432	3.61382
P35	0	11	39	70	1	0	221	1.14213	47.5175	13.6658	38.8167	1.32071	0.326033	0.48565	-0.257883	0.32225	0.167	0.434183	12.4339	34.6906	58.2926	52.5261	57.3479	0.57725	0.455617	0.57265	1.36065	1.84008	1.94838	3.29147	3.66103	3.48145
P36	2	7	39	79	1	0	325	1.02952	44.3287	11.3403	44.331	1.94993	0.298167	0.422833	-0.49035	0.4582	0.529367	0.691983	4.03374	6.45709	59.0846	69.5701	73.8284	0.36	0.4953	0.493333	0.832683	1.32187	1.62983	3.587	3.53288	3.08688
P37	0	17	39	40	1	1	414	1.09768	42.2744	15.7584	41.9672	0.548875	0.4676	0.70805	-0.398483	0.532967	0.632333	0.7437	3.65068	6.79078	66.7374	66.7392	80.6213	0.3607	0.422833	0.4305	1.82428	2.34268	2.65747	3.34775	3.64658	3.20752
P38	0	34	40	60	0	0	270	1.14881	42.8286	14.3075	42.8639	0.574517	0.661783	0.7829	-0.4494	0.48825	0.669133	0.685917	3.7619	5.11196	72.2627	69.6188	85.5797	0.4915	0.5259	0.635983	1.07905	1.2053	1.53822	3.061	3.58603	3.40647
P39	0	25	42	58	1	1	236	1.32678	38.4861	23.0048	38.5091	0.663267	0.4381	0.457867	-0.1494	0.227717	0.34015	0.373767	5.32683	7.56683	71.0028	56.6464	71.9031	0.460033	0.3184	0.517833	1.18035	1.43968	1.69745	3.507	3.75645	3.5667
P40	0	2	43	40	1	0	368	1.1977	46.8497	8.47593	44.6743	0.598817	0.604967	0.484	-0.368533	0.313817	0.499967	0.475717	4.61	5.93	79.4856	72.7675	78.7994	0.669283	0.467583	0.74955	1.70898	2.06187	2.77052	3.35225	3.62575	3.1946
P41	0	5	43	56	1	2	256	1.38136	43.2911	14.8971	41.8118	0.690108	0.415283	0.4113	-0.140183	0.231683	0.17975	0.349083	9.64725	13.0714	64.7482	49.5302	60.5272	0.353167	0.35275	0.346217	1.00545	1.38645	1.44417	3.56455	3.90028	3.79475
P42	0	28	44	52	0	0	274	1.09094	45.0826	11.2869	43.6305	1.92749	0.282233	0.803983	-0.22495	0.567283	0.184583	0.764583	3.90772	6.71691	61.9632	55.8631	57.6013	0.6661	0.5787	0.704433	1.38355	1.34138	1.67193	2.85408	3.40675	3.22762
P43	2	14	44	61	1	0	363	1.05258	47.1902	6.58645	46.2233	1.90946	0.194383	0.644583	-0.20885	0.567933	0.423167	0.833817	2.83562	4.26942	54.5959	44.9606	65.553	0.67875	0.56485	0.662833	1.39843	1.49645	2.75007	3.71472	3.86117	3.18222
P44	1	1	46	81	1	0	325	1.15338	41.4534	17.121	41.4256	0.633008	0.39895	0.5956	-0.160867	0.60345	0.6743	0.772717	6.91211	10.4146	63.3561	56.4728	77.02	0.223783	0.345333	0.528983	1.00183	1.35768	2.11288	3.76933	3.94867	3.75735
P45	1	1	46	56	0	0	379	1.05168	44.4265	11.1109	44.4627	1.90737	0.6882	0.7434	-0.41042	0.5306	0.55988	0.69262	2.77778	3.40557	77.64	70.8636	78.9509	0.50242	0.47918	0.58206	1.6063	2.4785	2.67524	3.21334	3.91096	3.4794
P46	0	30	46	63	0	1	316	1.22283	43.7731	12.8135	43.4134	0.611567	0.835367	0.899933	-0.70495	0.722567	0.810567	0.867167	3.79417	7.50458	75.1873	79.5915	86.892	0.52185	0.371	0.46565	1.32515	1.07237	1.60993	2.96813	3.4816	3.23487
P47	2	4	46	62	0	2	372	1.08917	48.8986	4.36603	46.7354	1.84041	0.755583	0.838833	-0.50215	0.73525	0.69915	0.8317	2.14959	3.12533	84.6486	76.0556	85.928	0.586017	0.57555	0.683633	1.5176	1.71692	2.02643	3.34202	3.7321	3.40752
P48	2	7	47	72	0	0	296	1.26308	42.2175	15.5526	42.2299	0.63165	0.833967	0.823417	-0.613417	0.632667	0.6885	0.6795	2.7681	4.41847	81.1146	80.2392	85.3771	0.65625	0.5092	0.444717	1.09105	1.01032	1.29468	3.14857	3.60135	3.63462
P49	1	1	47	69	1	0	360	1.1213	44.6915	10.4575	44.851	0.560088	0.3672	0.646225	-0.0578	0.556275	0.556525	0.78945	2.61613	3.64163	64.4673	47.8802	77.1874	0.49	0.4027	0.644225	1.68728	1.7301	2.39528	3.68722	3.90955	3.42037
P50	0	31	47	50	0	0	362	1.0228	42.3219	15.3526	42.3255	0.511883	0.6268	0.79285	-0.815533	0.8714	0.878917	0.9138	4.28138	7.62391	71.1215	84.3975	89.0496	0.4118	0.57885	0.740233	0.8541	1.46717	2.59207	2.85812	2.81527	2.80868
P51	2	12	47	71	0	0	383	1.0189	47.9728	4.78833	47.2388	1.96941	0.822217	0.785767	-0.51605	0.587633	0.8371	0.832033	3.58926	4.81642	88.7155	76.9694	92.0614	0.74175	0.432767	0.553717	1.38005	1.20045	1.63335	3.0325	3.47977	2.89442
P52	0	22	47	69	1	0	408	0.991683	45.0859	9.82612	45.088	0.495983	0.456433	0.635167	-0.398817	0.55035	0.730983	0.7543	2.87562	5.41447	68.7037	65.23	83.4101	0.380017	0.42565	0.497617	1.68622	2.24382	3.17058	3.69912	3.85517	3.43767
P53	2	4	50	79	0	0	300	1.10272	47.3179	8.77602	43.9061	1.84641	0.760883	0.816617	-0.510583	0.667633	0.544133	0.71335	4.48793	9.60801	81.4446	66.553	75.9085	0.464483	0.71445	0.440017	1.14955	1.60465	1.14992	3.19703	3.66375	3.29587
P54	0	7	50	46	1	0	425	0.986842	45.2677	9.46542	45.2669	0.493508	0.5128	0.64205	-0.450567	0.562133	0.602683	0.725317	2.35424	3.94686	77.6211	74.9819	80.224	0.342383	0.362133	0.4995	1.97135	2.72047	3.57827	3.43602	3.63778	3.58118
P55	2	13	50	74	1	0	490	0.905492	47.9601	4.42298	47.617	2.21221	0.735817	0.73775	-0.388667	0.581583	0.814217	0.8557	1.85866	2.90392	87.098	69.9918	90.0178	0.5159	0.4623	0.528883	1.76395	1.57283	3.44255	3.60103	3.83645	3.12528
P56	1	10	52	71	0	0	346	1.0336	43.2865	13.4419	43.2716	0.516925	0.83035	0.858483	-0.75825	0.7894	0.7863	0.836317	1.8553	2.48783	80.2346	79.9787	92.0535	0.489417	0.474883	0.561717	1.05862	1.01443	1.33573	3.20412	3.15218	3.26748
P57	0	26	52	55	0	0	450	0.993325	46.8248	6.55289	46.6223	2.02758	0.7779	0.789183	-0.656517	0.700133	0.82735	0.84025	3.40608	6.4436	85.9135	79.9609	87.2668	0.384367	0.618033	0.498833	1.48547	2.11978	2.39243	3.3361	3.57123	3.25053
P58	2	14	52	67	1	0	452	1.10515	47.1495	6.43013	46.4204	1.82092	0.848417	0.8687	-0.255117	0.6726	0.85535	0.857533	3.59614	6.66962	83.3043	58.1525	85.5613	0.430867	0.34215	0.6952	1.86158	1.39392	2.75482	3.49335	3.78277	3.50435
P59	1	1	53	50	1	0	320	1.23027	44.0887	11.8027	44.1087	0.614808	0.384117	0.633633	-0.266183	0.448517	0.119383	0.503433	3.76729	5.45189	60.6932	50.2865	53.161	0.507967	0.4033	0.462983	1.42595	1.6665	1.71173	3.3128	3.73417	3.56022
P60	0	24	53	55	1	0	416	1.17748	41.4731	17.0212	41.5057	1.70893	0.1559	0.866833	-0.221483	0.710967	0.719233	0.8885	1.82465	3.13098	52.1546	43.2651	87.1901	0.626167	0.4186	0.515483	2.24975	2.17068	3.44018	3.31285	3.60393	3.04817
P61	0	19	53	54	0	0	438	0.966325	49.403	6.98055	43.6164	0.483125	0.863633	0.906717	-0.728917	0.7808	0.864833	0.897533	3.37849	6.19966	86.0851	84.4061	89.8795	0.462267	0.387167	0.460017	1.68795	1.57323	2.5794	3.03035	3.20503	3.05767
P62	1	5	54	68	0	0	332	1.10223	44.1081	11.831	44.0609	1.82218	0.831067	0.85785	-0.482817	0.625533	0.61435	0.685667	2.78986	4.46145	79.2335	74.2909	82.2983	0.701367	0.4616	0.6297	1.45717	1.28175	1.49583	3.0653	3.53265	3.4874
P63	1	6	54	57	0	0	358	1.1083	42.7563	14.6468	42.5969	0.554275	0.701383	0.846767	-0.11835	0.583183	0.571033	0.77745	3.61741	6.08419	75.8276	54.9515	74.705	0.562967	0.340017	0.499933	1.57708	1.18148	2.07602	3.15855	3.60082	3.36683
P64	2	8	54	68	1	0	418	1.12722	46.613	6.80078	46.5862	0.563475	0.73345	0.822717	-0.511317	0.6889	0.814833	0.891017	2.54999	4.46283	78.152	75.6949	89.8264	0.3525	0.370567	0.399933	1.48267	1.28365	2.17173	3.25348	3.52628	2.96385
P65	0	30	55	66	1	0	301	1.11985	42.4636	15.0497	42.4867	0.5599	0.6739	0.685867	-0.234483	0.543233	0.6881	0.746483	2.32664	2.99813	79.187	62.6072	86.8575	0.630917	0.501567	0.673117	1.56132	1.5957	2.16803	3.53893	3.75677	3.49258
P66	2	4	55	70	0	0	377	1.07871	42.708	14.5901	42.7018	1.85705	0.60785	0.823533	-0.501717	0.748833	0.656883	0.7903	2.30048	3.07408	69.0041	79.2218	83.7947	0.68555	0.803267	0.718533	1.54083	2.20655	2.00033	3.20687	3.43355	3.3825
P67	0	1	55	35	1	0	436	1.08052	47.5183	10.6904	41.7913	2.0786	0.2685	0.5022	-0.15025	0.35975	0.4929	0.571333	7.73958	26.888	58.6947	52.4341	71.2308	0.396617	0.517467	0.417117	2.93363	3.9892	4.05765	3.5805	3.76112	3.42595
P68	0	1	55	51	0	1	426	1.114	43.308	13.3288	43.3632	1.80378	0.619967	0.810283	-0.571	0.662317	0.73955	0.81245	3.30513	6.19977	72.5288	77.2036	85.689	0.329467	0.484583	0.48475	2.49758	3.15207	3.43733	3.44738	3.75447	3.35023
P69	0	3	56	20	1	0	490	0.971033	49.6627	7.62787	42.7095	2.1286	0.515583	0.76345	-0.1691	0.53755	0.1754	0.75145	4.07129	7.54547	72.8984	51.504	51.3942	0.444217	0.413733	0.363217	3.73828	3.72325	4.22417	3.3712	3.78742	3.236
P70	2	7	57	74	0	0	345	1.11335	44.549	10.9358	44.5151	0.556717	0.646467	0.692083	-0.648867	0.62025	0.743617	0.732367	3.79889	5.26861	73.856	83.5941	87.9213	0.41405	0.49505	0.521717	1.94837	1.62977	1.87203	3.48737	3.4845	3.3053
P71	0	14	57	37	0	0	390	1.07508	46.5619	7.14283	46.2953	0.538975	0.89038	0.89944	-0.79936	0.82832	0.85298	0.83668	2.25556	3.01392	84.2609	88.9644	89.9236	0.56694	0.52374	0.62314	1.83988	1.89196	2.18658	3.05664	3.4178	3.3469
P72	0	20	57	38	1	0	496	0.981233	46.9753	6.1248	46.8999	0.490617	0.572217	0.678283	-0.276917	0.692717	0.746267	0.794533	2.39331	3.96687	78.0252	64.5947	86.8694	0.592367	0.401967	0.59485	3.07905	1.97048	3.38078	3.7857	3.49123	3.31715
P73	0	15	58	55	0	0	386	1.17219	43.0289	13.9221	43.049	0.586075	0.849033	0.881967	-0.7718	0.839517	0.799433	0.873	1.64731	2.6903	84.3981	87.8078	89.2282	0.4947	0.631783	0.506317	1.65358	2.30725	2.29187	3.41052	3.59577	3.4764
P74	2	3	58	66	0	0	428	0.997858	49.5897	2.72298	47.6873	0.49905	0.892683	0.904967	-0.49225	0.6736	0.851467	0.911	1.70403	2.31579	93.541	73.5626	92.5797	0.533983	0.452783	0.572767	1.62197	1.21552	2.14218	3.15322	3.9256	3.12205
P75	0	19	58	65	0	0	450	0.9674	45.8847	8.22433	45.8909	2.06874	0.90195	0.912733	-0.851733	0.845	0.9171	0.912967	1.71578	2.55352	87.9464	93.2765	94.956	0.455067	0.5894	0.653483	1.49517	2.15875	2.88747	3.08775	3.31107	3.18758
P76	0	10	59	48	0	0	450	0.944775	45.7355	8.53632	45.7282	0.472367	0.745433	0.772583	-0.696467	0.754167	0.883683	0.887717	1.85446	2.8139	83.3577	85.6894	94.1008	0.4981	0.496967	0.694517	1.60073	2.01983	3.03415	3.50893	3.43713	3.12687
P77	2	6	61	65	1	0	363	0.966725	46.4438	7.05079	46.5054	2.07155	0.757917	0.8915	-0.848683	0.884617	0.9182	0.954233	1.74614	3.12839	79.3958	91.2761	95.038	0.381983	0.4405	0.5382	2.13602	2.36078	4.58902	3.3301	3.28712	2.8861
P78	2	6	61	63	0	0	560	0.923433	46.968	6.22869	46.8033	2.16682	0.801817	0.849983	-0.884483	0.910267	0.870667	0.9144	1.39481	2.35111	89.8973	92.8519	92.0081	0.456483	0.613533	0.4382	2.76257	3.84487	4.05368	3.7419	3.27772	3.24208
P79	2	8	62	79	1	0	452	0.97055	47.6752	8.03478	44.29	2.07024	0.556867	0.752533	-0.429917	0.6351	0.810667	0.891033	3.06422	5.9708	71.1285	69.4947	89.4318	0.350033	0.284433	0.5779	1.33647	1.212	2.6429	3.48847	3.69922	3.15597
P80	0	4	62	51	0	0	496	1.04973	46.3651	9.74493	43.89	0.525067	0.73195	0.89595	-0.745333	0.87395	0.828	0.90845	3.99251	8.11148	75.3898	82.6079	88.2567	0.4008	0.46215	0.365283	2.64467	2.72302	2.58253	3.40108	3.24477	3.0689
P81	0	28	63	65	0	0	494	0.99595	47.8538	4.37843	47.7678	2.00992	0.82075	0.807067	-0.530083	0.641833	0.8698	0.876217	1.55917	2.06688	91.3186	78.7907	94.2094	0.6217	0.491167	0.600567	2.25383	1.7429	3.63495	3.48147	3.728	3.17562
P82	0	12	63	50	0	0	503	0.9511	46.3342	10.2501	43.4157	2.12974	0.861433	0.877367	-0.396983	0.63605	0.868383	0.909567	4.41864	8.38492	76.9411	63.6683	87.2381	0.361983	0.356183	0.420683	2.29075	1.94442	3.86458	3.15172	3.5269	2.9971
P83	0	5	63	39	0	0	513	0.916467	48.8676	5.9291	45.2033	2.18313	0.719783	0.8226	-0.434483	0.746883	0.846333	0.8679	1.96583	2.96656	78.9215	71.391	92.5832	0.517933	0.490067	0.649083	2.07412	2.40143	4.3103	3.33808	3.31958	3.06563
P84	0	8	63	34	0	0	538	0.918192	45.932	8.25074	45.8173	0.459042	0.778433	0.858233	-0.825933	0.842483	0.878167	0.915717	2.78881	5.06043	76.3946	83.0961	91.4458	0.475717	0.612617	0.45335	3.17862	2.65473	2.97643	3.61697	3.4563	3.03125
P85	2	6	64	62	1	0	487	1.00239	44.4909	10.9664	44.5428	2.00074	0.645733	0.813767	-0.434667	0.665383	0.798467	0.810433	2.74695	4.53684	78.8429	70.84	83.6373	0.35935	0.358567	0.420567	1.60948	1.72678	3.4732	3.21887	3.55737	3.649
P86	1	7	56	72	0	0	477	0.91805	49.5905	5.90262	44.5069	0.459308	0.784867	0.788483	-0.407717	0.59955	0.82075	0.8582	3.47033	6.21658	85.8381	66.0861	89.0804	0.466217	0.4563	0.572867	1.7728	1.71037	3.09528	3.21188	3.50227	2.9629
P87	1	3	60	71	0	0	448	0.9287	46.9634	6.07395	46.9627	0.464417	0.862467	0.83525	-0.672717	0.766833	0.89665	0.896333	2.16937	2.66897	92.9073	84.3748	94.5808	0.6005	0.5509	0.705567	1.52578	1.36883	2.7502	3.40252	3.47137	3.04878
P88	1	27	56	74	1	0	408	0.941383	47.4621	10.321	42.2169	0.602683	0.678483	0.736167	-0.4989	0.678067	0.706233	0.81795	27.2122	26.3854	82.0471	70.7149	81.8783	0.2523	0.315617	0.366383	1.09747	1.7245	2.23995	3.30555	3.46383	3.23408
P89	1	5	57	74	1	0	390	1.05907	50.287	3.20301	46.51	0.529742	0.397	0.578867	-0.438883	0.45225	0.76555	0.754733	2.29914	2.90948	77.2686	78.7941	89.5478	0.500717	0.498583	0.625583	1.4214	2.05685	2.71785	3.79187	4.02003	3.37322
P90	1	7	46	75	0	0	417	0.928625	48.9432	3.34143	47.7153	0.464325	0.69815	0.7611	-0.649917	0.717217	0.736267	0.779917	2.80397	3.45448	84.9415	82.6859	88.6787	0.5194	0.457617	0.5335	1.65897	1.37518	2.47383	3.46278	3.38622	3.27643
P91	1	10	33	60	1	1	327	1.2361	47.0868	6.65744	46.2558	0.618317	0.574383	0.7153	-0.317367	0.442683	0.55565	0.608983	6.01101	7.09944	77.8812	68.5678	78.4418	0.605617	0.459133	0.482283	1.39552	1.25242	1.51808	3.3048	3.765	3.59273
P92	1	4	64	63	1	0	660	0.944883	46.867	6.39815	46.7348	0.4726	0.71795	0.666383	-0.764533	0.7461	0.84075	0.752817	2.18692	3.37953	85.3172	88.4059	93.2034	0.5196	0.687617	0.8834	3.87632	3.76682	7.99212	3.64212	3.59997	3.58047
P93	1	13	47	75	0	0	330	0.8554	49.0108	3.98199	47.0072	0.427908	0.605133	0.599983	-0.49945	0.63225	0.818133	0.857017	2.90725	4.34141	78.66	71.0879	89.6249	0.538533	0.386867	0.455167	1.2859	1.18682	1.9115	3.59742	3.43055	2.9004
P94	1	12	45	64	0	0	414	1.00109	42.6613	15.3331	42.0056	0.500617	0.578033	0.595	-0.521967	0.545233	0.731667	0.788883	2.8801	3.79652	77.4548	74.4476	83.7642	0.68065	0.61155	0.7942	1.53065	1.70322	3.0339	3.57735	3.60368	3.08102
P95	1	16	56	60	0	0	532	0.899358	46.2592	7.78077	45.9601	0.449458	0.7146	0.69925	-0.70205	0.677733	0.882883	0.896333	2.62688	3.48092	87.4215	86.9192	93.9805	0.550933	0.555067	0.61825	2.56547	2.96265	4.16415	3.67498	3.54187	2.84255

## Sheet: Legend
Group 0: Multiple Sclerosis; 1: Parkinson's disease; 2: Stroke
Assistive device 0: No device; 1: Monolateral assistance; Bilateral assistance
Sex 1: Female
mDGI [points]
Age [years]
6MWT score [meters]
Disease duration [years]
